# Supplementary material for: Tracking white-matter brain modifications in chronic non-bothersome acoustic trauma tinnitus
Source: Neuroimage Clin. 2021 May 8;31:102696. doi: 10.1016/j.nicl.2021.102696 (PMC8163994; doi:10.1016/j.nicl.2021.102696)
Supplement: Supplementary data 1 [file mmc1.zip]

Archive with 1 entries (1 files):
- SuppMat_Tables_Artwort.odt
